# Supplementary material for: Apigenin Induces Apoptosis and Inhibits Migration in Human Cholangiocarcinoma Cells
Source: Toxics. 2025 Jan 30;13(2):112. doi: 10.3390/toxics13020112 (PMC11860412; doi:10.3390/toxics13020112)
Supplement: Supplementary file 1 [file toxics-13-00112-s001.zip]

Archive with 1 entries (1 files):
- toxics-3430042-supplementary.pdf
